# Supplementary material for: Quantitative analysis of the dexamethasone side effect on human-derived young and aged skeletal muscle by myotube and nuclei segmentation using deep learning
Source: Bioinformatics. 2025 Jan 3;41(1):btae658. doi: 10.1093/bioinformatics/btae658 (PMC11723526; doi:10.1093/bioinformatics/btae658)
Supplement: btae658_Supplementary_Data [file btae658_supplementary_data.zip]

Archive with 3 entries (3 files):
- Figure S1.jpg
- Supplementary-Information-BI-re-fv3.docx
- Figure S2.jpg
